# Supplementary material for: Complex Genomic Rearrangements Involving ETV6::ABL1 Gene Fusion in an Individual with Myeloid Neoplasm
Source: Genes (Basel). 2023 Sep 23;14(10):1851. doi: 10.3390/genes14101851 (PMC10606058; doi:10.3390/genes14101851)
Supplement: Supplementary file 1 [file genes-14-01851-s001.zip]

Archive with 1 entries (1 files):
- genes-2581610-supplementary.pdf
